# Supplementary material for: Comparative Effectiveness and Safety of Concomitant Treatment with Chuna Manual Therapy and Usual Care for Whiplash Injuries: A Multicenter Randomized Controlled Trial
Source: Int J Environ Res Public Health. 2022 Aug 27;19(17):10678. doi: 10.3390/ijerph191710678 (PMC9518174; doi:10.3390/ijerph191710678)
Supplement: Supplementary file 1 [file ijerph-19-10678-s001.zip]

Archive with 4 entries (4 files):
- tableS1_.pdf
- tableS2_.pdf
- tableS3_.pdf
- tableS4_.pdf
